# Supplementary material for: Niviventer confucianus sacer (Rodentia, Muridae) is a distinct species based on molecular, karyotyping, and morphological evidence
Source: Zookeys. 2020 Aug 14;959:137–59. doi: 10.3897/zookeys.959.53426 (PMC7442754; doi:10.3897/zookeys.959.53426)
Supplement: Supplementary material 1 — Tables S1. Sampling and Genbank sequences information [file zookeys-959-137-s001.xlsx]

## Sheet: Collected for this study
Table S1-1 Sample information of Niviventer collected for the present study
Species	Genbank number	Field specimen code	Collecting Locality	Locality code	Longitude	Latitude	Altitude/m
Niviventer lotipes	MT333860	G09253	Nanling, Guangdong, China	1	112.991	24.9262	1831
Niviventer lotipes	MT333861	G12203	Nanling, Guangdong, China	1	112.991	24.9262	1831
Niviventer lotipes	MT333862	G12254	Nanling, Guangdong, China	1	112.991	24.9262	1831
Niviventer lotipes	MT333863	G12256	Nanling, Guangdong, China	1	112.991	24.9262	1831
Niviventer lotipes	MT333864	G12258	Nanling, Guangdong, China	1	112.991	24.9262	1831
Niviventer lotipes	MT333865	G12261	Nanling, Guangdong, China	1	112.991	24.9262	1831
Niviventer lotipes	MT333866	S0331	Xinyi, Guangdong, China	2	110.703	22.4612	480
Niviventer sacer	MT333867	M11103	Kunyushan, Shandong, China	3	121.717	37.2721	240
Niviventer sacer	MT333868	M11105	Kunyushan, Shandong, China	3	121.717	37.2721	240
Niviventer sacer	MT333869	M11106	Kunyushan, Shandong, China	3	121.717	37.2721	240
Niviventer sacer	MT333870	M11107	Kunyushan, Shandong, China	3	121.717	37.2721	240
Niviventer sacer	MT333871	M11108	Kunyushan, Shandong, China	3	121.717	37.2721	240
Niviventer sacer	MT333872	M11200	Kunyushan, Shandong, China	3	121.737	37.3051	97.9
Niviventer sacer	MT333873	M11299	Laiwu, Shandong, China	4	117.448	36.4427	347
Niviventer sacer	MT333874	M11357	Zhengqishan, Shandong, China	5	122.178	37.3418	110
Niviventer sacer	MT333875	M13061	Kunyushan, Shandong, China	3	121.733	37.2722	420
Niviventer sacer	MT333876	M13062	Kunyushan, Shandong, China	3	121.733	37.2722	420
Niviventer sacer	MT333877	M13063	Kunyushan, Shandong, China	3	121.733	37.2722	420
Niviventer sacer	MT333878	M13065	Kunyushan, Shandong, China	3	121.733	37.2722	420
Niviventer sacer	MT333879	M13066	Kunyushan, Shandong, China	3	121.733	37.2722	420
Niviventer sacer	MT333880	M13067	Kunyushan, Shandong, China	3	121.733	37.2722	420
Niviventer sacer	MT333881	M13068	Kunyushan, Shandong, China	3	121.733	37.2722	420
Niviventer sacer	MT333882	M13069	Kunyushan, Shandong, China	3	121.733	37.2722	420
Niviventer sacer	MT333883	M13070	Kunyushan, Shandong, China	3	121.733	37.2722	420
Niviventer sacer	MT333884	M13071	Kunyushan, Shandong, China	3	121.733	37.2722	420
Niviventer sacer	MT333885	M13072	Kunyushan, Shandong, China	3	121.733	37.2722	420
Niviventer sacer	MT333886	S0001	Zhengqishan, Shandong, China	5	122.17	37.3468	220
Niviventer sacer	MT333887	S0003	Zhengqishan, Shandong, China	5	122.17	37.3468	220
Niviventer sacer	MT333888	S0006	Zhengqishan, Shandong, China	5	122.17	37.3468	220
Niviventer sacer	MT333889	S0007	Zhengqishan, Shandong, China	5	122.17	37.3468	220
Niviventer sacer	MT333890	S0067	Zhengqishan, Shandong, China	5	121.737	37.3051	98
Niviventer sacer	MT333891	S0068	Zhengqishan, Shandong, China	5	121.737	37.3051	65
Niviventer sacer	MT333892	S0069	Zhengqishan, Shandong, China	5	121.737	37.3051	65
Niviventer sacer	MT333893	S0070	Zhengqishan, Shandong, China	5	121.737	37.3051	65
Niviventer sacer	MT333894	S0071	Zhengqishan, Shandong, China	5	121.737	37.3051	65
Niviventer sacer	MT333895	S0072	Zhengqishan, Shandong, China	5	121.737	37.3051	65
Niviventer sacer	MT333896	S0087	Weideshan, Shandong, China	6	121.76	37.309	65
Niviventer sacer	MT333897	S0145	Weideshan, Shandong, China	6	121.76	37.309	65
Niviventer sacer	MT333898	S0351	Weideshan, Shandong, China	6	121.76	37.309	65
Niviventer sacer	MT333899	S0352	Weideshan, Shandong, China	6	121.76	37.309	65
Niviventer sacer	MT333900	S0353	Weideshan, Shandong, China	6	121.76	37.309	65
Niviventer sacer	MT333901	S0354	Weihai, Shandong, China	7	122.192	37.2342	125
Niviventer sacer	MT333902	S0355	Weihai, Shandong, China	7	122.192	37.2342	125
Niviventer sacer	MT333903	S0359	Weihai, Shandong, China	7	122.192	37.2342	125
Niviventer sacer	MT333904	S0360	Weihai, Shandong, China	7	122.192	37.2342	125
Niviventer sacer	MT333905	S0361	Weihai, Shandong, China	7	122.192	37.2342	125
Niviventer sacer	MT333906	S0362	Weihai, Shandong, China	7	122.192	37.2342	125
Niviventer sacer	MT333907	S0363	Weihai, Shandong, China	7	122.192	37.2342	125
Niviventer sacer	MT333908	S0364	Weihai, Shandong, China	7	122.192	37.2342	125
Niviventer sacer	MT333909	S0365	Weihai, Shandong, China	7	122.192	37.2342	125
Niviventer sacer	MT333910	S0366	Weihai, Shandong, China	7	122.192	37.2342	125
Niviventer lotipes	MT333911	S0418	Jinggangshan, Jingxi, China	8	114.181	26.6191	777
Niviventer lotipes	MT333912	S0419	Jinggangshan, Jingxi, China	8	114.181	26.6191	777
Niviventer lotipes	MT333913	S0420	Jinggangshan, Jingxi, China	8	114.181	26.6191	777
Niviventer lotipes	MT333914	S0428	Jinggangshan, Jingxi, China	8	114.181	26.6191	777
Niviventer lotipes	MT333915	S0449	Jinggangshan, Jingxi, China	8	114.121	26.487	1427
Niviventer lotipes	MT333916	S0450	Jinggangshan, Jingxi, China	8	114.121	26.487	1427
Niviventer lotipes	MT333917	S0451	Jinggangshan, Jingxi, China	8	114.121	26.487	1427
Niviventer lotipes	MT333918	S0452	Jinggangshan, Jingxi, China	8	114.121	26.487	1427
Niviventer lotipes	MT333919	S0453	Jinggangshan, Jingxi, China	8	114.198	26.5194	397
Niviventer lotipes	MT333920	S0461	Jinggangshan, Jingxi, China	8	114.147	26.5313	763
Niviventer lotipes	MT333921	S0698	Jishou, Hunan, China	9	109.717	28.2897	188
Niviventer lotipes	MT333922	S0699	Jishou, Hunan, China	9	109.717	28.2897	188
Niviventer lotipes	MT333923	S0722	Jishou, Hunan, China	10	109.374	28.0892	797
Niviventer lotipes	MT333924	S0723	Jishou, Hunan, China	10	109.374	28.0892	797
Niviventer lotipes	MT333925	S0726	Jishou, Hunan, China	10	109.374	28.0892	797
Niviventer lotipes	MT333926	S0727	Jishou, Hunan, China	10	109.374	28.0892	797
Niviventer lotipes	MT333927	S0729	Jishou, Hunan, China	10	109.374	28.0892	797
Niviventer lotipes	MT333928	S0730	Jishou, Hunan, China	10	109.374	28.0892	797
Niviventer lotipes	MT333929	S0737	Xiangxi, Hunan, China	11	110.088	28.665	720
Niviventer lotipes	MT333930	S0740	Xiangxi, Hunan, China	11	110.088	28.665	720
Niviventer lotipes	MT333931	S0742	Xiangxi, Hunan, China	11	110.088	28.665	720
Niviventer lotipes	MT333932	S0745	Xiangxi, Hunan, China	11	110.259	28.8064	570
Niviventer lotipes	MT333933	S0746	Xiangxi, Hunan, China	11	110.259	28.8064	570
Niviventer lotipes	MT333934	S0750	Xiangxi, Hunan, China	11	110.259	28.8064	570
Niviventer lotipes	MT333935	S0751	Xiangxi, Hunan, China	11	110.259	28.8064	570
Niviventer lotipes	MT333936	S0753	Xiangxi, Hunan, China	11	110.259	28.8064	570
Niviventer confucianus	MT333937	S0834	Licheng, Shanxi, China	12	113.388	36.7914	1034
Niviventer confucianus	MT333938	S0844	Zuoquan, Shanxi, China	13	113.483	37.1358	1859
Niviventer confucianus	MT333939	S0849	Zuoquan, Shanxi, China	13	113.483	37.1358	1859
Niviventer confucianus	MT333940	S0850	Zuoquan, Shanxi, China	13	113.467	37.1464	1482
Niviventer confucianus	MT333941	S0855	Lingchuan, Shanxi, China	14	113.37	35.5644	1084
Niviventer confucianus	MT333942	S0866	Lingchuan, Shanxi, China	14	113.366	35.5647	1107
Niviventer confucianus	MT333943	S0868	Lingchuan, Shanxi, China	14	113.364	35.5739	1093
Niviventer confucianus	MT333944	S0869	Lingchuan, Shanxi, China	14	113.364	35.5739	1093
Niviventer confucianus	MT333945	S0870	Lingchuan, Shanxi, China	14	113.364	35.5739	1093
Niviventer lotipes	MT333946	S0888	Wuyishan, Jiangxi, China	15	117.726	27.8449	871
Niviventer lotipes	MT333947	S0892	Wuyishan, Jiangxi, China	15	117.726	27.8449	871
Niviventer lotipes	MT333948	S0893	Wuyishan, Jiangxi, China	15	117.726	27.8449	871
Niviventer lotipes	MT333949	S0894	Wuyishan, Jiangxi, China	15	117.726	27.8449	871
Niviventer lotipes	MT333950	S0895	Wuyishan, Jiangxi, China	15	117.726	27.8449	871
Niviventer lotipes	MT333951	S0918	Wuyishan, Jiangxi, China	15	117.763	27.8467	1770
Niviventer lotipes	MT333952	S0921	Wuyishan, Jiangxi, China	15	117.763	27.8467	1770
Niviventer lotipes	MT333953	S0922	Wuyishan, Jiangxi, China	15	117.763	27.8467	1770
Niviventer lotipes	MT333954	S0923	Wuyishan, Jiangxi, China	15	117.763	27.8467	1770
Niviventer lotipes	MT333955	S0925	Wuyishan, Jiangxi, China	15	117.763	27.8467	1770
Niviventer lotipes	MT333956	S0944	Wuyishan, Jiangxi, China	15	117.763	27.8467	1770
Niviventer lotipes	MT333957	S0966	Wuyishan, Jiangxi, China	15	117.763	27.8467	1770
Niviventer lotipes	MT333958	S0986	Wuyishan, Fujian, China	16	117.664	27.7075	808
Niviventer lotipes	MT333959	S0988	Wuyishan, Fujian, China	16	117.664	27.7075	808
Niviventer lotipes	MT333960	S0989	Wuyishan, Fujian, China	16	117.664	27.7075	808
Niviventer confucianus	MT333961	S1087	Wolong, Sichuan, China	17	103.193	31.0395	1986
Niviventer confucianus	MT333962	S1093	Wolong, Sichuan, China	17	103.193	31.0395	1986
Niviventer confucianus	MT333963	S1101	Wolong, Sichuan, China	17	103.193	31.0395	1986
Niviventer confucianus	MT333964	S1216	Balangshan, Sichuan, China	18	102.97	30.8542	2810
Niviventer lotipes	MT333965	S1355	Chongzuo, Guangxi, China	22	106.985	22.5687	213
Niviventer lotipes	MT333966	S1384	Nonggang, Guangxi, China	22	107.004	22.4774	275
Niviventer lotipes	MT333967	S1388	Nonggang, Guangxi, China	22	107.004	22.4774	275
Niviventer lotipes	MT333968	S1408	Jinhua, Zhejiang, China	23	119.645	29.1184	56
Niviventer lotipes	MT333969	S1410	Jinhua, Zhejiang, China	23	119.645	29.1184	56
Niviventer lotipes	MT333970	S1418	Jinhua, Zhejiang, China	23	119.645	29.1184	56
Niviventer lotipes	MT333971	S1425	Jinhua, Zhejiang, China	23	119.643	29.1185	62
Niviventer lotipes	MT333972	S1426	Jinhua, Zhejiang, China	23	119.643	29.1185	62
Niviventer lotipes	MT333973	S1427	Jinhua, Zhejiang, China	23	119.643	29.1185	62
Niviventer lotipes	MT333974	S1429	Jinhua, Zhejiang, China	23	119.643	29.1185	62
Niviventer lotipes	MT333975	S1439	Jinhua, Zhejiang, China	23	119.637	29.1992	587
Niviventer lotipes	MT333976	S1445	Jinhua, Zhejiang, China	23	119.637	29.1992	587
Niviventer lotipes	MT333977	S1446	Jinhua, Zhejiang, China	23	119.637	29.1992	587
Niviventer lotipes	MT333978	S1448	Jinhua, Zhejiang, China	23	119.637	29.1992	587
Niviventer lotipes	MT333979	S1449	Jinhua, Zhejiang, China	23	119.637	29.1992	587
Niviventer lotipes	MT333980	S1450	Jinhua, Zhejiang, China	23	119.637	29.1992	587
Niviventer lotipes	MT333981	S1452	Jinhua, Zhejiang, China	23	119.637	29.1992	587
Niviventer lotipes	MT333982	S1453	Jinhua, Zhejiang, China	23	119.637	29.1992	587
Niviventer lotipes	MT333983	S1455	Jinhua, Zhejiang, China	23	119.643	29.1185	63
Niviventer lotipes	MT333984	S1456	Jinhua, Zhejiang, China	23	119.643	29.1185	63
Niviventer lotipes	MT333985	S1457	Jinhua, Zhejiang, China	23	119.643	29.1185	63
Niviventer confucianus	MT333986	S1466	Lushan, Shandong, China	24	118.05	36.3053	859
Niviventer sacer	MT333987	S1468	Lushan, Shandong, China	24	118.05	36.3053	859
Niviventer sacer	MT333988	S1472	Lushan, Shandong, China	24	118.05	36.3053	859
Niviventer sacer	MT333989	S1473	Lushan, Shandong, China	24	118.05	36.3053	859
Niviventer sacer	MT333990	S1476	Lushan, Shandong, China	24	118.049	36.3014	869
Niviventer sacer	MT333991	S1481	Lushan, Shandong, China	24	118.055	36.3009	907
Niviventer sacer	MT333992	S1486	Lushan, Shandong, China	24	118.055	36.3009	907
Niviventer sacer	MT333993	S1492	Lushan, Shandong, China	24	118.055	36.3009	907
Niviventer sacer	MT333994	S1495	Lushan, Shandong, China	24	118.056	36.2996	925
Niviventer sacer	MT333995	S1496	Lushan, Shandong, China	24	118.056	36.2996	925
Niviventer sacer	MT333996	S1498	Lushan, Shandong, China	24	118.056	36.2996	925
Niviventer sacer	MT333997	S1507	Lushan, Shandong, China	24	118.056	36.2996	925
Niviventer sacer	MT333998	S1508	Lushan, Shandong, China	24	118.056	36.2996	925
Niviventer sacer	MT333999	S1511	Lushan, Shandong, China	24	118.056	36.2996	925
Niviventer confucianus	MT334000	S1513	Naoniushan, Jilin, China	25	121.692	45.7816	446
Niviventer confucianus	MT334001	S1525	Naoniushan, Jilin, China	25	121.692	45.7826	424
Niviventer confucianus	MT334002	S1545	Haitangshan, Liaoning, China	26	121.838	41.9368	417
Niviventer confucianus	MT334003	S1551	Haitangshan, Liaoning, China	26	121.838	41.9368	417
Niviventer confucianus	MT334004	S1555	Haitangshan, Liaoning, China	26	121.838	41.9368	417
Niviventer confucianus	MT334005	S1561	Zunhua, Hebei, China	28	117.642	40.2019	220
Niviventer confucianus	MT334006	S1577	Zunhua, Hebei, China	28	117.591	40.1884	299
Niviventer confucianus	MT334007	S1578	Zunhua, Hebei, China	28	117.591	40.1884	299
Niviventer confucianus	MT334008	S1593	Zunhua, Hebei, China	28	117.591	40.1884	299
Niviventer confucianus	MT334009	S1597	Zunhua, Hebei, China	28	117.591	40.1884	299
Niviventer confucianus	MT334010	S0832	Hanwangshan, Hebei, China	29	113.708	36.5419	728
Niviventer confucianus	MT334011	S1606	Baoxing, Sichuan, China	30	102.815	30.3717	1144
Niviventer confucianus	MT334012	S1613	Baoxing, Sichuan, China	30	102.815	30.3717	1144
Niviventer confucianus	MT334013	S1654	Baoxing, Sichuan, China	30	102.755	30.4042	1190
Niviventer confucianus	MT334014	S1665	Baoxing, Sichuan, China	30	102.755	30.4042	1190
Niviventer confucianus	MT334015	S1701	Baoxing, Sichuan, China	30	102.546	30.4164	1920
Niviventer confucianus	MT334016	S1709	Baoxing, Sichuan, China	30	102.546	30.4164	1920
Niviventer confucianus	MT334017	S1717	Baoxing, Sichuan, China	30	102.546	30.4164	1920
Niviventer confucianus	MT334018	S1723	Baoxing, Sichuan, China	30	102.546	30.4164	1920
Niviventer confucianus	MT334019	S2070	Laojunshan, Henan, China	31	111.641	33.7559	815
Niviventer confucianus	MT334020	S2079	Laojunshan, Henan, China	31	111.638	33.7543	790
Niviventer confucianus	MT334021	S2089	Laojunshan, Henan, China	31	111.638	33.7543	790
Niviventer confucianus	MT334022	S2112	Laojunshan, Henan, China	31	111.638	33.7444	1019
Niviventer confucianus	MT334023	S2119	Laojunshan, Henan, China	31	111.638	33.7444	1019
Niviventer confucianus	MT334024	S2125	Laojunshan, Henan, China	31	111.638	33.7444	1019
Niviventer confucianus	MT334025	S2129	Laojunshan, Henan, China	31	111.638	33.7444	1019
Niviventer confucianus	MT334026	S2132	Laojunshan, Henan, China	31	111.638	33.7444	1019
Niviventer confucianus	MT334027	S2136	Laojunshan, Henan, China	31	111.638	33.7444	1019
Niviventer confucianus	MT334028	S2140	Laojunshan, Henan, China	31	111.638	33.7458	896
Niviventer confucianus	MT334029	S2142	Laojunshan, Henan, China	31	111.638	33.7458	896
Niviventer confucianus	MT334030	S2171	Shennongjia, Hubei, China	32	110.356	31.4862	1837
Niviventer confucianus	MT334031	S2185	Shennongjia, Hubei, China	32	110.356	31.4862	1837
Niviventer confucianus	MT334032	S2195	Shennongjia, Hubei, China	32	111.434	31.4494	1392
Niviventer confucianus	MT334033	S2198	Shennongjia, Hubei, China	32	111.434	31.4494	1392
Niviventer confucianus	MT334034	S2218	Shennongjia, Hubei, China	32	110.385	31.4764	1225
Niviventer confucianus	MT334035	S2225	Shennongjia, Hubei, China	32	110.385	31.4764	1225
Niviventer confucianus	MT334036	S2228	Shennongjia, Hubei, China	32	110.385	31.4769	1188
Niviventer confucianus	MT334037	S2241	Liuan, Anhui, China	33	115.817	31.2151	494
Niviventer confucianus	MT334038	S2268	Liuan, Anhui, China	34	116.081	31.1349	490
Niviventer lotipes	MT334039	S2275	Langyashan, Anhui, China	35	118.279	32.2754	220
Niviventer lotipes	MT334040	S2285	Laoshan, Jiangsu, China	37	118.588	32.099	76
Niviventer lotipes	MT334041	S2293	Laoshan, Jiangsu, China	37	118.599	32.1048	148
Niviventer lotipes	MT334042	S2294	Laoshan, Jiangsu, China	37	118.599	32.1048	148
Niviventer confucianus	MT334043	S2295	Laoshan, Jiangsu, China	37	118.599	32.1048	148
Niviventer confucianus	MT334044	S2299	Maoshan, Jiangsu, China	38	119.303	31.787	93
Niviventer confucianus	MT334045	S2302	Maoshan, Jiangsu, China	38	119.303	31.787	93
Niviventer confucianus	MT334046	S2305	Maoshan, Jiangsu, China	38	119.303	31.787	93
Niviventer confucianus	MT334047	S2328	Maoshan, Jiangsu, China	38	119.32	31.7964	93
Niviventer lotipes	MT334048	S2333	Maoshan, Jiangsu, China	38	119.327	31.8071	62
Niviventer lotipes	MT334049	S2339	Maoshan, Jiangsu, China	38	119.327	31.8071	62
Niviventer sacer	MT334050	S2349	Taishan, Shandong, China	39	117.201	36.409	847
Niviventer sacer	MT334051	S2351	Taishan, Shandong, China	39	117.193	36.4382	800
Niviventer confucianus	MT334052	S2363	Mengshan, Shandong, China	40	117.944	35.5535	780
Niviventer confucianus	MT334053	S2366	Mengshan, Shandong, China	40	117.944	35.5535	780
Niviventer sacer	MT334054	S2369	Mengshan, Shandong, China	40	117.944	35.5535	780
Niviventer confucianus	MT334055	S2372	Mengshan, Shandong, China	40	117.944	35.5535	780
Niviventer confucianus	MT334056	S2374	Mengshan, Shandong, China	40	117.944	35.5535	780
Niviventer confucianus	MT334057	S2378	Mengshan, Shandong, China	40	117.944	35.5535	780
Niviventer confucianus	MT334058	S2383	Mengshan, Shandong, China	40	117.941	35.5536	912
Niviventer sacer	MT334059	S2385	Mengshan, Shandong, China	40	117.941	35.5536	912
Niviventer confucianus	MT334060	S2388	Mengshan, Shandong, China	40	117.941	35.5536	912
Niviventer confucianus	MT334061	S2391	Mengshan, Shandong, China	40	117.944	35.5562	733
Niviventer sacer	MT334062	S2395	Mengshan, Shandong, China	40	117.944	35.5562	733
Niviventer sacer	MT334063	S2397	Mengshan, Shandong, China	40	117.944	35.5562	733
Niviventer confucianus	MT334064	S2399	Mengshan, Shandong, China	40	117.944	35.5562	733
Niviventer sacer	MT334065	S2401	Mengshan, Shandong, China	40	117.944	35.5562	733
Niviventer sacer	MT334066	S3292	Mengshan, Shandong, China	40	118.057	35.7297	308
Niviventer sacer	MT334067	S3304	Zhengqishan, Shandong, China	5	122.178	37.3417	115
Niviventer sacer	MT334068	S3306	Zhengqishan, Shandong, China	5	122.178	37.3417	115
Niviventer sacer	MT334069	S3307	Zhengqishan, Shandong, China	5	122.178	37.3417	115
Niviventer sacer	MT334070	S3310	Zhengqishan, Shandong, China	5	122.178	37.3417	115
Niviventer lotipes	MT334071	S3360	Jinhua, Zhejiang, China	23	119.634	29.2022	572
Niviventer lotipes	MT334072	S3506	Wuyishan, Fujian, China	16	117.889	27.8361	330
Niviventer lotipes	MT334073	S3879	Shangrao, Jiangxi, China	15	117.835	28.3231	133

## Sheet: Download from GenBank
Table S1-2 Sample information of genus Niviventer used in present study
Species	Genbank number	Locality	Locality code	References
N. andersoni	KY068697	Niqiang, Shaanxi, China		Zhang et al., 2016
	KY068790	Jinfoshan, Chongqing, China		Zhang et al., 2016
	KY068851	Emeishan, Sichuan, China		Zhang et al., 2016
N. brahma	KY068773	Lushui, Yunnan, China		Zhang et al., 2016
	KY068774	Lushui, Yunnan, China		Zhang et al., 2016
	KY068776	Lushui, Yunnan, China		Zhang et al., 2016
	EF053011	Lushui, Yunnan, China		Jing et al., 2007
N. bukit	GU456976	Lam Dong, Viet Nam		Balakirev et al., 2010
	GU456975	Lam Dong, Viet Nam		Balakirev et al., 2010
	GU456978	Lam Dong, Viet Nam		Balakirev et al., 2010
	GU456982	Lam Dong, Viet Nam		Balakirev et al., 2010
	FJ665460	Lam Dong, Viet Nam		Balakirev et al., 2010
	FJ665452	Lam Dong, Viet Nam		Balakirev et al., 2010
	KY304469	BiDup-NuiBaNP, Vietnam		Ge et al., 2018
	MF642474	Dien Bien, Muong Nhe, Vietnam		Ge et al., 2018
	GU457005	Lam Dong, Bidup, Vietnam		Ge et al., 2018
	GU456972	BiDup-NuiBaNP, Vietnam		Ge et al., 2018
	MF642429	Zibo, Shandong, China		Ge et al., 2018
	MF642430	Zibo, Shandong, China		Ge et al., 2018
N. confucianus	HQ225786	Heishuihe, Sichuan, China	19	Chen et al., 2011
	HQ225788	Wenchuan, Sichuan, China	20	Chen et al., 2011
	HQ225808	Yajiang, Sichuan, China	21	Chen et al., 2011
	KY068793	Naoniushan, Jilin, China	25	Zhang et al., 2016
	KY068794	Naoniushan, Jilin, China	25	Zhang et al., 2016
	KY068795	Naoniushan, Jilin, China	25	Zhang et al., 2016
	KY068796	Naoniushan, Jilin, China	25	Zhang et al., 2016
	KY068797	Beizhen, Liaoning, China	27	Zhang et al., 2016
	KY068818	Susong, Anhui, China	36	Zhang et al., 2016
	KY068801	Yantai, Shandong, China	41	Zhang et al., 2016
	KY068802	Yantai, Shandong, China	41	Zhang et al., 2016
	KY068803	Yantai, Shandong, China	41	Zhang et al., 2016
	KY068804	Yantai, Shandong, China	41	Zhang et al., 2016
	KY068805	Yantai, Shandong, China	41	Zhang et al., 2016
	KY068724	Mentougou, Beijing, China	42	Zhang et al., 2016
	KY068810	Wenxian, Gansu, China	43	Zhang et al., 2016
	KY068816	Wushan, Chongqing, China	44	Zhang et al., 2016
	KY068808	Yanan, Shaaxi, China	45	Zhang et al., 2016
	KY068809	Yanan, Shaaxi, China	45	Zhang et al., 2016
	KY068698	Ningxia, Shaaxi, China	46	Zhang et al., 2016
	EF053020	Qinglinshan, Shaaxi, China	47	Jing et al., 2007
	EF053021	Qinglinshan, Shaaxi, China	47	Jing et al., 2007
	EF053023	Ailaoshan, Yunnan, China	48	Jing et al., 2007
	KY068693	Yongde, Yunnan, China	49	Zhang et al., 2016
	KY068694	Dulongjiang, Yunnan, China	50	Zhang et al., 2016
	KY068712	Lvchun, Yunnan, China	51	Zhang et al., 2016
	KY068728	Zhaotong, Yunnan, China	52	Zhang et al., 2016
	KY068755	Baoshan, Yunnan, China	53	Zhang et al., 2016
	KY068852	Deqin, Yunnan, China	54	Zhang et al., 2016
	KY068853	Deqin, Yunnan, China	54	Zhang et al., 2016
	KY068770	Lushui, Yunnan, China	55	Zhang et al., 2016
	KY068723	Xishuangbanna, Yunnan, China	56	Zhang et al., 2016
	KY068738	Xishuangbanna, Yunnan, China	56	Zhang et al., 2016
	GU457018	Lao Cai, Viet Nam	57	Balakirev et al., 2010
	GU457017	Lao Cai, Viet Nam	57	Balakirev et al., 2010
	KY068752	Bac Kan, Viet Nam	58	Zhang et al., 2016
	KY068753	Bac Kan, Viet Nam	58	Zhang et al., 2016
	HQ225811	Motuo, Xizang, China	59	Chen et al., 2011
	HQ225810	Motuo, Xizang, China	59	Chen et al., 2011
	HQ225809	Motuo, Xizang, China	59	Chen et al., 2011
	HQ225796	Chawalong, Xizang, China	60	Chen et al., 2011
	HQ225795	Chawalong, Xizang, China	60	Chen et al., 2011
	KY068748	Chayu, Xizang, China	61	Zhang et al., 2016
	KY068749	Chayu, Xizang, China	61	Zhang et al., 2016
	KY068750	Chayu, Xizang, China	61	Zhang et al., 2016
	KY068751	Chayu, Xizang, China	61	Zhang et al., 2016
	KY068729	Yushu, Qinghai, China	62	Zhang et al., 2016
	KY068730	Yushu, Qinghai, China	62	Zhang et al., 2016
	KY068731	Xunhua, Qinghai, China	63	Zhang et al., 2016
N. coninga	EF053026co	Gaoxiong, Taiwan, China		Jing et al., 2007
	EF053025co	Yunlin, Taiwan, China		Jing et al., 2007
	EF053024co	Yunlin, Taiwan, China		Jing et al., 2007
	KY068787co	Nantou, Taiwan, China		Zhang et al., 2016
N. cremoriventer	EF053032cr	Wuliangshan, Yunnan, China		Jing et al., 2007
	EF053030cr	Wuliangshan, Yunnan, China		Jing et al., 2007
	EF053031cr	Wuliangshan, Yunnan, China		Jing et al., 2007
N. culturatus	EF053029cu	Gaoxiong, Taiwan, China		Jing et al., 2007
	EF053028cu	Nantou, Taiwan, China		Jing et al., 2007
	KY068786cu	Yilan, Taiwan, China		Zhang et al., 2016
N. eha	KY068771eh	Lushui, Yunnan, China		Zhang et al., 2016
	KY068772eh	Lushui, Yunnan, China		Zhang et al., 2016
	KY068778eh	Lushui, Yunnan, China		Zhang et al., 2016
	KY068779eh	Lushui, Yunnan, China		Zhang et al., 2016
N. excelsior	EF053008ex	Lushui, Yunnan, China		Jing et al., 2007
	EF053009ex	Lushui, Yunnan, China		Jing et al., 2007
	EF053007ex	Ailaoshan, Yunnan, China		Jing et al., 2007
N. fulvescens	KY068717fu	Lehan, Sichuan, China		Zhang et al., 2016
	KY068719fu	Lehan, Sichuan, China		Zhang et al., 2016
	KY068828fu	Jiangkou, Guizhou, China		Zhang et al., 2016
N. huang	KY068760hu	Jiangfengling, Hainan, China		Zhang et al., 2016
	KY068822hu	Wuyishan, Fujian, China		Zhang et al., 2016
	KY068834hu	Dacheng, Guangdong, China		Zhang et al., 2016
N. lotipes	KY068758lo	Chenzhou, Hunan, China		Zhang et al., 2016
	KY068768lo	Huangshan, Anhui, China		Zhang et al., 2016
	KY068815lo	Wushan, Chongqing, China		Zhang et al., 2016
	KY068836lo	Shangsi, Guangxi, China		Zhang et al., 2016
N. tenaster	GU457016te	Lam Dong, Viet Nam		Balakirev et al., 2010
	GU457012te	Lam Dong, Viet Nam		Balakirev et al., 2010
	GU457011te	Lam Dong, Viet Nam		Balakirev et al., 2010
